# Supplementary material for: In Vitro Synergistic Inhibitory Effects of Plant Extract Combinations on Bacterial Growth of Methicillin-Resistant Staphylococcus aureus
Source: Pharmaceuticals (Basel). 2023 Oct 20;16(10):1491. doi: 10.3390/ph16101491 (PMC10610001; doi:10.3390/ph16101491)
Supplement: Supplementary file 1 [file pharmaceuticals-16-01491-s001.zip]

Archive with 1 entries (1 files):
- pharmaceuticals-2657072-supplementary.pdf
